# Supplementary material for: Proficient brain for optimal performance: the MAP model perspective
Source: PeerJ. 2016 May 25;4:e2082. doi: 10.7717/peerj.2082 (PMC4888308; doi:10.7717/peerj.2082)
Supplement: Data S1 [file peerj-04-2082-s005.xlsx]

## Sheet: medie theta
Shooter	Gender	ShootingSpecialty	T13Fp1	T13Fpz	T13Fp2	T13F7	T13F3	T13Fz	T13F4	T13F8	T13FC5	T13FC1	T13FC2	T13FC6	T13T7	T13C3	T13Cz	T13C4	T13T8	T13CP5	T13CP1	T13CP2	T13CP6	T13P7	T13P3	T13Pz	T13P4	T13P8	T13POz	T13O1	T13Oz	T13O2	T12Fp1	T12Fpz	T12Fp2	T12F7	T12F3	T12Fz	T12F4	T12F8	T12FC5	T12FC1	T12FC2	T12FC6	T12T7	T12C3	T12Cz	T12C4	T12T8
1	Male	Pistol	-14.2074	-6.36789	-12.7698	13.5311	7.59527	-0.335796	-8.75194	1.95228	-3.94566	9.11218	-0.922971	-0.801492	-8.5591	-3.26928	4.62822	7.27032	1.87077	-4.23771	-4.19704	-0.210745	1.19847	0.893083	-2.52717	-5.7865	-11.1664	-6.8694	-6.749	-8.15436	-1.6798	-1.04155	-5.60556	-7.60105	-5.97111	11.6654	8.40077	5.9707	-5.9813	6.05739	1.14091	12.4019	4.9402	4.38868	-2.67248	-1.36119	4.77799	11.0969	7.16503
2	Male	Pistol	-14.9937	-26.3775	-24.1907	-22.7511	-16.0842	-20.4017	-12.7445	-3.49693	-8.99589	-15.3435	-21.3172	-19.928	-15.3465	-22.5734	-14.3072	-4.4837	-3.25937	-18.9717	-6.28588	-3.72454	-6.38463	-3.99393	-4.37865	-1.33672	1.07764	-10.0701	1.88528	-23.2193	-12.2302	-18.5088	-13.3092	-20.89	-24.6894	-22.0781	-12.5373	-16.4481	0.560559	-16.5286	2.22356	-22.0578	-16.4998	-12.4976	-12.2298	-17.4264	-15.146	1.77146	-3.31556
3	Male	Pistol	-26.7137	-28.7012	-26.4836	-12.9708	-3.11851	-32.8817	-17.2062	-5.42155	-18.828	-11.9699	-17.2176	-4.85852	-2.05954	-14.0627	-17.8837	-6.28154	1.05705	1.18683	-18.8918	-11.1443	-19.5501	0.716628	3.0834	-5.16605	-7.22381	-13.479	6.42099	-7.59879	-14.4858	-17.8818	-17.7534	-13.8476	-4.6578	-9.12223	1.95179	-26.3198	-20.2645	-14.6578	-23.7333	-24.0645	-27.4954	-1.56714	5.30506	-0.0808043	-22.0843	-14.2789	19.7204
4	Female	Rifle	-11.5459	-10.4392	-2.19322	-16.8159	-7.44974	4.35172	-8.48306	-5.10601	-9.60614	-4.82249	-37.2958	-5.42623	-16.7928	-9.17131	-3.45082	0.22911	1.81837	-3.28595	5.68164	0.446895	3.45934	-2.75425	-4.7201	2.93055	-5.68255	0.954198	-5.78512	-4.41417	-2.93278	-2.55854	-8.45518	-6.09096	-12.7859	-17.8402	-18.2185	2.11133	-4.95934	-0.981892	-11.3708	-1.41127	-11.3421	-5.5689	-15.5686	-14.3247	-11.6515	-7.243	-7.57339
5	Female	Rifle	-6.80326	2.98857	-3.66221	-4.19943	-3.28885	-1.96935	-3.86789	-5.80843	-5.60674	-9.1053	-0.388679	-5.384	-4.1896	-18.9356	-3.52301	12.6408	-3.17339	-2.74241	-1.26809	-2.97607	1.26257	-10.1539	2.92439	7.33637	6.13949	-2.57115	0.840769	-2.49669	-4.35487	2.42294	-20.3113	-10.154	-23.0593	-7.63786	-6.42575	-3.17266	-1.64983	-16.4768	-17.2625	-1.02776	-1.24603	-15.1535	-9.85028	-12.599	-2.93408	3.18066	-9.55321
6	Female	Rifle	-2.70564	-29.3472	-14.7065	-26	2.62862	-18.4048	-8.53945	-25.9017	2.37702	-24.728	-3.58405	13.8705	29.4292	-10.8723	-18.2076	-3.37294	-2.91381	20.9141	-13.1762	-24.7641	-1.69184	25.6064	-7.56439	-31.9549	-35.4663	-26	-21.9284	24.9935	-19.2278	-28.4604	53.3219	5.46331	52.908	-22.2832	2.42731	-23.9326	-16.3826	-0.315877	-1.50736	-13.0462	-12.6041	13.4143	26.982	6.02652	-29.9528	-14.5776	-7.78834
7	Male	Pistol	-2.12527	-8.95924	-8.08701	-15.2736	1.18746	-14.0158	-7.90221	-9.98178	-18.8503	-5.09592	-2.909	-17.6601	-24.9881	-0.2756	-12.5082	-10.6963	-26	4.75814	-16.6384	-7.05522	-9.6936	-12.1429	-3.64652	-3.18101	-3.66856	-9.09139	-17.1428	-9.32587	-14.3181	-5.51811	-5.3968	-10.3509	-13.2776	-29.2254	-0.95322	-16.1629	-12.2047	-7.37651	-4.55944	-10.5849	-10.9433	-13.1211	-20.8271	-2.21257	-12.3237	-3.63688	-26
8	Female	Rifle	3.17082	2.30147	-2.05285	-10.3395	-11.2408	-17.414	11.846	6.42499	10.2431	-12.4685	4.84689	-5.07185	4.84999	-6.05043	6.34344	7.39027	-3.45743	-5.04844	17.1579	23.19	-6.36242	17.1714	16.5659	23.7949	17.104	10.9596	23.1728	10.6964	15.4104	5.30147	2.54424	4.39472	-24.084	-26.7761	-26	-34.8822	12.9209	-4.82979	-4.34784	-31.2309	7.45252	-16.4738	-4.65238	-8.39835	14.5104	-19.3846	9.35165
9	Male	Rifle	13.9287	19.8105	12.5698	8.56881	-4.51585	-8.27888	3.42607	-4.06112	-4.2477	2.33071	-12.3104	-14.9282	-1.33573	-0.752128	5.56149	3.05949	0.404636	16.0575	-3.88884	13.3324	3.81812	8.13427	13.8243	-11.2076	1.42766	-4.2175	-3.75796	-5.53989	5.70066	10.4856	6.12101	9.04988	3.80064	5.86087	-11.2309	-0.796873	-3.93011	-14.9368	-5.57768	-6.62112	-17.7151	-25.8905	-6.38254	-2.45367	0.688178	-0.790728	-5.94987
10	Male	Pistol	10.6885	-1.34971	2.012	-1.14788	-13.4278	8.08498	-4.07204	-3.28196	-14.3493	8.15139	-21.4689	-4.64117	0.908369	1.54645	-7.27074	-14.1092	1.11054	5.3867	8.84056	5.89974	3.32373	-0.462208	-6.1031	8.37959	8.39268	5.17963	6.8815	-6.23108	7.16405	0.885431	5.82484	-2.61464	4.04889	3.83314	-18.1655	15.8869	-16.8342	-10.2392	-33.4863	15.1607	-18.822	6.57841	-12.4366	-6.5787	-13.4441	-5.17329	-0.841967
[truncated: 313 more columns]

## Sheet: medie low alpha
Shooter	Gender	ShootingSpecialty	T13Fp1	T13Fpz	T13Fp2	T13F7	T13F3	T13Fz	T13F4	T13F8	T13FC5	T13FC1	T13FC2	T13FC6	T13T7	T13C3	T13Cz	T13C4	T13T8	T13CP5	T13CP1	T13CP2	T13CP6	T13P7	T13P3	T13Pz	T13P4	T13P8	T13POz	T13O1	T13Oz	T13O2	T12Fp1	T12Fpz	T12Fp2	T12F7	T12F3	T12Fz	T12F4	T12F8	T12FC5	T12FC1	T12FC2	T12FC6	T12T7	T12C3	T12Cz	T12C4	T12T8
1	Male	Pistol	-12.9213	-4.91569	-12.4653	12.3786	5.97857	-3.14719	-8.79389	3.72943	-2.08198	4.06139	2.94447	-5.03107	-15.4604	5.09228	1.19332	-4.87227	-3.61565	-3.08099	5.01787	5.07611	-1.9367	3.62282	11.762	6.15805	5.5147	1.52966	-0.129172	1.47966	-1.38493	1.32063	-7.63384	-1.03148	-8.36363	3.84712	0.445284	2.44758	-13.7824	6.70708	-2.7164	10.7749	7.14892	4.25279	-17.6913	6.24007	8.44446	2.8747	-5.36882
2	Male	Pistol	-25.5896	-31.3598	-17.8352	-10.7435	-22.1862	-12.2332	-8.25062	-10.8374	-13.9977	-12.0139	-22.243	-17.0615	-11.1144	-21.2026	-17.3454	0.408	-7.19754	-11.8967	-10.8284	-7.10082	-13.3041	-8.31147	-9.63666	-4.09403	-6.90271	-8.14055	-3.99084	-28.5684	-27.8383	-23.9438	-21.4503	-26.7316	-24.276	-15.1077	-20.2818	-14.445	1.29151	-12.4295	4.81328	-20.1878	-14.2155	-19.0112	-7.9935	-19.2024	-18.6271	-4.34741	-1.1054
3	Male	Pistol	-22.9079	-18.5338	-16.6836	-29.5905	-13.0185	-29.8346	-18.9883	-11.8458	-23.638	-11.7469	-18.9509	-14.6996	-7.76527	-9.36373	-16.1476	-10.9255	-13.0726	-5.88298	-13.3635	-6.35231	-37.2063	-4.64231	-4.88508	-6.95069	-1.64868	-14.3483	-1.07471	-13.3303	-16.4045	-19.8001	-16.7862	-4.18437	-2.8397	-15.0126	-2.27925	-28	-22.0026	-9.7858	-26.3451	-20.3262	-24.8844	-7.06713	3.76959	6.55548	-16.0111	-5.46079	13.7855
4	Female	Rifle	-11.5448	-2.90059	-4.31476	-14.4296	-4.01815	0.570836	3.51411	-3.9269	-7.49759	-10.6871	-29.1186	-7.97912	-9.37301	-4.528	-10.0151	3.55974	12.2359	-2.53813	0.838857	-0.0209204	13.5752	3.42239	5.08733	3.58591	-1.39971	2.48387	-0.567973	-3.85104	1.06164	4.25087	-9.52382	-7.02596	-3.1427	-18.7592	-7.67166	-6.15699	-9.82855	-0.666436	-4.36185	-12.6362	-14.3625	-6.20747	-13.4243	-1.98422	-10.2983	-4.25055	-2.77196
5	Female	Rifle	-6.14032	-3.72021	-6.7453	1.28781	0.749805	-2.94944	0.0420279	-1.38371	3.55664	-1.36741	5.00956	2.19445	0.0990224	2.38276	-1.69028	15.9734	4.95901	4.40883	4.11197	1.24197	7.95386	2.08558	15.5619	4.96213	2.25719	7.18761	-1.14547	13.1249	5.00848	10.3444	-2.03874	-8.16243	-11.2515	-0.105641	-1.04027	-6.58471	-0.456507	-4.63796	0.630851	-0.539999	9.97464	3.42193	8.60414	7.64971	0.50991	9.43129	-0.789389
6	Female	Rifle	9.74019	-26.2341	-3.71507	-19.0113	-2.66491	-21.7577	4.06348	-10.9742	5.36723	-18.7822	-6.91104	26.1218	37.3382	18.8074	3.17791	10.665	4.84751	22.1859	1.07501	-8.82504	14.3416	33.1818	12.714	-29.5496	-16.8591	-24.2765	-19.0693	19.9689	-11.3015	-17.4251	27.6026	-23.6635	27.3699	-24	-9.75687	-34.814	-28.1688	-36.9519	-6.81044	-26.391	-23.8033	13.6465	29.6621	6.00704	-18.0093	-28.8733	-3.54589
7	Male	Pistol	-3.55785	-14.6239	-8.86782	-11.8716	-5.04411	-30.361	-11.6961	-3.34345	-10.0449	-9.10931	-9.26134	-15.5159	-17.242	-5.14603	-18.7966	-18.5744	-24	6.39497	-3.40527	-8.47813	-12.4136	-10.6745	0.921676	3.74553	-5.32429	0.921629	-13.696	-6.23162	-15.7112	-2.21086	1.99662	-8.46161	-7.81088	-11.8224	4.38303	-22.9504	-6.69128	4.19239	0.966235	-3.59966	-12.2395	-20.7449	-25.1012	-2.36436	-18.3743	-2.20163	-20
8	Female	Rifle	16.234	20.1641	15.6594	18.497	-2.44706	15.2485	11.1007	26.3423	20.2798	-0.822157	8.28884	22.0557	20.2219	-1.69179	11.6884	15.0529	24.4959	17.3431	23.2348	24.6133	17.9567	-3.61075	27.7635	39.7865	27.0571	25.8835	27	14.9015	29.7235	28.7215	21.2821	21.5934	7.21143	1.98461	-20.3962	14.5462	12.4073	31.8748	11.3009	-14.0481	9.84623	2.6891	16.9791	5.80051	6.12639	1.58603	36.0602
9	Male	Rifle	15.9823	14.6784	15.8635	11.8461	11.5382	-1.01505	4.18082	6.28369	-1.75602	-2.37189	-7.18772	-2.136	-3.63886	5.18224	7.6766	6.08917	-1.58071	9.04813	1.84842	9.84206	16.5611	10.1229	7.8764	-10.0912	3.21565	3.3055	2.8747	2.75576	9.34744	9.63119	16.4791	14.8487	15.3636	4.03454	3.78116	-12.9786	-8.7212	5.51271	-0.81254	-6.20058	-21.7803	-3.83855	-7.87704	-2.11056	3.81623	4.92774	-9.05465
10	Male	Pistol	3.42573	-17.4492	-13.3335	-1.84498	-15.7619	9.47317	-10.6213	3.74912	-3.16249	4.62154	-6.71759	11.4452	-8.74824	-6.4599	-1.49295	4.54493	6.81278	16.5518	2.73066	2.89604	5.52457	8.15615	0.124299	11.4258	12.1007	1.88952	-0.514572	7.54472	4.29359	-7.68422	-2.76338	-25.0321	-24.2883	-8.88855	-33.3878	10.5727	-15.9854	6.74609	-5.1988	-3.7813	-4.19174	0.32721	-13.6359	-14.2404	-4.9305	-5.47486	9.73838
[truncated: 313 more columns]

## Sheet: medie high alpha
Shooter	Gender	ShootingSpecialty	T13Fp1	T13Fpz	T13Fp2	T13F7	T13F3	T13Fz	T13F4	T13F8	T13FC5	T13FC1	T13FC2	T13FC6	T13T7	T13C3	T13Cz	T13C4	T13T8	T13CP5	T13CP1	T13CP2	T13CP6	T13P7	T13P3	T13Pz	T13P4	T13P8	T13POz	T13O1	T13Oz	T13O2	T12Fp1	T12Fpz	T12Fp2	T12F7	T12F3	T12Fz	T12F4	T12F8	T12FC5	T12FC1	T12FC2	T12FC6	T12T7	T12C3	T12Cz	T12C4	T12T8
1	Male	Pistol	-8.56476	-5.4538	-11.79	6.31881	4.75513	-2.78018	-1.55643	1.44068	-4.87997	2.09513	1.05293	-4.40928	-17.6269	-0.247335	-1.30391	-10.3636	-3.3989	-5.02975	7.81129	4.87621	0.970014	2.16661	12.1351	9.17451	10.8161	3.79489	6.61451	0.639985	-4.88346	-0.907766	-6.85931	0.849654	-12.2036	3.32041	2.03789	-0.262803	-10.6834	-0.0163214	-6.06182	6.50006	5.66146	6.59141	-17.9784	-1.57194	5.15892	-2.02657	-8.10702
2	Male	Pistol	-22.8521	-29.5747	-20.9852	-11.4073	-17.5874	-21.2363	-20.037	-14.9942	-13.1512	-18.1781	-24.1169	-16.2342	-6.8875	-18.0796	-20.9822	4.58277	-10.04	-9.99438	-9.09655	-7.15091	-9.13303	-8.59432	-6.77054	-0.881393	-8.64121	-7.75319	-3.23613	-25.5727	-24.0657	-20.5284	-16.7326	-23.6932	-24.2785	-20.3943	-17.9118	-16.2919	-13.4842	-14.8495	-1.28488	-13.6112	-13.7231	-23.3203	-1.93615	-15.6745	-16.485	3.04271	1.14943
3	Male	Pistol	-11.034	0.38099	-1.7793	-21.8887	-15.6915	-10.7797	-7.92182	-9.8475	-6.78514	0.099234	-7.3037	-9.59125	-5.09492	-1.41975	-5.24673	-10.1865	-3.20023	-2.08196	-7.82854	-3.56086	-24.244	-3.01155	1.81026	-7.79653	-4.51888	-4.13211	-1.47118	-10.0414	-12.1296	-14.1769	-6.13113	7.32523	2.88547	-18.4415	-10.3966	-13.1551	-11.7236	-7.65648	-6.81938	-1.62732	-9.84121	-2.41214	6.40437	8.03089	-8.43671	-3.8469	14.5611
4	Female	Rifle	-3.4062	3.24623	-1.73596	-10.4193	-2.45385	0.0614231	6.12365	-0.445084	-4.76948	-8.72849	-17.1753	-2.19825	-4.046	-0.887798	-4.41529	1.15818	10.7449	-1.68715	2.34923	3.17591	12.0455	2.36431	1.65845	4.35371	4.35337	6.78474	0.951955	-0.885757	2.10848	3.73849	-2.68059	-1.39611	0.0997259	-17.2977	-2.09986	-5.01792	-0.539353	1.39797	-3.81309	-7.34026	-6.31966	-2.66946	-11.0639	4.01631	-1.67399	-7.58249	-1.70447
5	Female	Rifle	-2.27046	-3.82663	-3.02018	3.94789	3.00347	-0.703123	-1.00537	0.266089	6.64248	0.658144	8.00545	3.6428	3.66732	8.89228	-1.40964	13.6677	5.78132	8.73637	10.0604	5.38615	6.56185	7.62052	19.3729	5.91362	1.56479	7.11609	-1.42176	18.7488	6.13376	15.4907	-2.22675	-6.30273	-9.16142	2.15712	-2.96946	-3.92902	-5.49333	-5.70726	4.11687	1.53459	6.99622	2.91102	11.8806	11.3649	-4.96206	9.79914	1.29968
6	Female	Rifle	6.43514	-19.4228	-5.45502	-8.54492	-8.77249	-21.4645	-5.79907	-8.56113	-0.34669	-13.5058	-4.46547	20.7485	31.2223	16.641	-5.49537	15.1335	9.6601	20.5668	-8.22968	-7.62066	11.2864	29.7023	6.89972	-27.2825	-6.80011	-14.4675	-17.2228	9.97066	-8.94882	-11.3523	24.1323	-14.6483	24.8433	-17.7871	-3.06344	-16.8742	-24.7039	-18.8963	3.57487	-3.88124	-11.0062	14.109	33.7089	14.4376	-16.6032	-13.7825	13.3513
7	Male	Pistol	-0.141309	-9.18618	-5.83756	-9.23424	-0.591724	-23.1059	-7.9956	0.849298	-5.05068	-5.1843	0.495417	-12.5431	-12.027	-8.34511	-7.88745	-8.82461	-31.2352	6.4092	0.740813	-0.710773	-0.0771279	-4.03064	0.506557	13.049	0.665496	1.59618	-2.86393	2.39845	1.09317	2.56329	1.94927	-9.73319	-6.95113	-4.66097	4.69789	-17.3589	-8.25822	10.04	4.75977	-0.436694	0.323253	-16.7653	-12.2997	-4.24928	-8.63797	-5.52833	-39.8221
8	Female	Rifle	10.4429	6.52085	7.1124	18.3176	1.17924	13.6678	8.18837	11.5759	7.97169	-7.8389	11.3298	10.0103	16.2661	1.68191	3.29707	3.98562	21.6789	2.85451	11.0774	14.0799	11.7183	0.699399	10.6535	32.3324	28.5387	20.6598	33.9539	14.5488	29.4141	30.8683	18.1636	14.7856	9.85228	18.0426	4.26987	23.7013	18.9225	21.9769	7.30951	-1.06195	13.0974	7.5899	16.9372	11.4583	3.80753	1.07789	37.9347
9	Male	Rifle	15.3132	12.1205	13.851	8.5035	8.91946	1.11485	4.10152	5.31675	0.119845	-3.93992	1.16964	-0.940349	-2.54482	0.562215	2.3812	4.2004	-6.50183	4.55417	5.91501	9.62037	18.1833	11.3971	11.5457	-10.7175	0.0457359	6.39263	6.08302	6.15731	7.86026	3.72318	19.2014	15.4165	16.1109	4.08138	5.2786	-9.20458	-5.19601	7.88163	0.0798211	-2.50319	-15.8875	-1.31305	-4.31461	-3.0269	0.533425	3.82365	-13.9343
10	Male	Pistol	8.05427	-9.22753	-25.8511	3.41435	-4.59537	-2.32401	-4.69325	6.45401	1.07636	0.967258	-0.847067	9.33244	2.33506	6.18	10.3985	-5.32391	4.86921	9.25996	11.5827	5.29812	-7.84075	2.76853	1.69749	10.534	8.00217	-4.87468	1.34302	7.50172	0.505968	-8.22298	4.28943	-12.0848	-24.6601	4.13201	-22.0114	2.84722	-16.3098	9.59415	-0.434499	3.24403	0.853153	2.87663	-7.36648	-2.41269	5.04873	-8.51935	16.6002
[truncated: 313 more columns]
